# Supplementary material for: Exploring the Influence of Soil Types on the Mineral Profile of Honey: Implications for Geographical Origin Prediction
Source: Foods. 2024 Jun 25;13(13):2006. doi: 10.3390/foods13132006 (PMC11241210; doi:10.3390/foods13132006)
Supplement: Supplementary file 1 [file foods-13-02006-s001.zip]

Archive with 3 entries (3 files):
- Document S1 ICP-MS 7900 methos.pdf
- Figure S1 CART Classification tree.pdf
- Table S1 Pollen profile.pdf
